# Supplementary material for: A systemic risk assessment methodological framework for the global polycrisis
Source: Nat Commun. 2025 Aug 14;16:7382. doi: 10.1038/s41467-025-62029-w (PMC12354749; doi:10.1038/s41467-025-62029-w)
Supplement: Supplementary file 3 — Supplementary Dataset 1 [file 41467_2025_62029_MOESM3_ESM.xlsx]

## Sheet: Energy systems
Approach type	Specific example	Description	Sectors covered	Time Horizon	Scale / Geography	Solution type	Level of data required	Links to socio-political factors	Representation of non-linearities / shocks	Links to other sectors	Links from other sectors	Feedback loop dynamics?	Literature web link (s)
Computer systems model (sector-specific)	ALADIN (transport sector)	ALADIN - ALternative Automobiles Diffusion and INfrastructure: Agent-based simulation model to assess the penetration of alternative fuel vehicles	Passenger Cars and Heavy Duty Vehicles	To 2050	EU (at individual country level)	Agent-based	Ratio	Penetration of vehicles is based on total cost of ownership, infrastructure and customer behaviour, and demand based on underlying socio-economic drivers of travel demand	Could be simulated on the basis of input shocks, e.g. to vehicle costs, consumer preferences, infrastructure availability changes.	Can be (and has been) linked to broader energy system models, as well as outputting CO2 emissions, which can be linked to e.g. climate models	Can be linked to inputs on e.g. fuel costs from energy system models	Not endogenously	ALADIN: https://www.i2am-paris.eu/detailed_model_doc/aladin
Computer systems model (sector-specific)	FORECAST (residential, business and public sector services, industry)	FORECAST FORecasting Energy Consumption Analysis and Simulation Tool: A model used in decision-support and scenario planning for energy demand and greenhouse gas emissions in the residential buildings, business and public sector buildings and industrial manufacturing sectors.	Buildings (residential and business) and industries including iron & steel, cement, copper, aluminium, chemicals, pulp & paper, other manufacturing	To 2050	EU (at individual country level)	Simulated individual investment decisions in the building and plant stock over time, based on total cost of ownership	Ratio	Fed by assumptions on economic and population growth, energy prices, heat and cooling demand, business cycles	Could be simulated with shocks to input assumptions.	Can provide CO2 emissions outputs from energy mix	Can be linked to other models and sectors via (e.g.) energy prices	Not endogenously	https://www.i2am-paris.eu/detailed_model_doc/forecast
Computer systems model (sector-specific)	EXPANSE (electricity)	EXPANSE - an electricity system model for Europe, with a very high level of spatial disaggregation (NUTS-2 or NUTS-3) and single year time step, to simulate a year of electricity system operations	Electricity	SIngly year simulation (i.e. not a time horizon model)	EU (NUTS-2 or NUTS-3 level)	Cost-optimal or near-cost-optimal solution, in the latter case by generating electricity system configurations within an acceptable system cost range.	Ratio	EXPANSE is fed by key parameters including socioeconomic (e.g., electricity demand based on population and GDP growth), technological (e.g., costs, efficiencies, emissions, employment, land use), resource availabilities (e.g., wind speed, solar irradiation, biomass resources, hydropower inflow), and policies (e.g. national renewable electricity targets, emission constraints).	With high spatial and temporal granularity, representation of shocks such as supply disruptions, demand spikes, etc, is viable	Several outputs which could be used as inputs into other sectors, including: technology capacity and operation, cost, employment, greenhouse gas and particulate matter emissions, land use, regional inequality	Can be linked to inputs from other sectors based on input parameters such as economeic growth, technology costs etc.	Not endogenously	https://www.i2am-paris.eu/detailed_model_doc/expanse
Computer systems model (integrated assessment)	GCAM	GCAM is an integrated assessment model of energy, land, agricultural and climate systems. It can be used to examine, for example, how changes in population, income, or technology cost might alter crop production, energy demand, and water withdrawals, or how changes in one region’s demand for energy affect energy, water, and land in other regions.	Energy sectors (primary energy supply such as fossil fuel extraction and refining, secondary energy conversion such as electricity production, and energy demand such as transport, industry, agriculture, buildings), as well as land use sectors.	To 2100	Global, multi-region	Partial equilibrium	Ratio	Policies can be represented to some extent (e.g. regulations, land practices)	In general shcoks are not outcomes of this model - could be specified as inputs, to simulate implications of shocks on model outputs.	Outputs include crop yields and prices, GHG emissions, CO2 sinks, ozone emissions, water withdrawals, carbon prices, technology deployment	Takes "storylines" on socio-economic development, including macro-economic growth and population growth, as well as input technology costs, energy demand, climate policy, into account when solving for lowest-cost pathways to given climate and energy targets.	Has been used to study feedbacks in energy and land systems such as land use implications of cultivating bioenergy for climate mitigation, and impact on crop prices.	GCAM: Global Change Analysis Model | Global Change Intersectoral Modeling System (pnnl.gov)
Computer systems model (I-O)	MF-EIO	Input-output models (such as the Multi Factor Energy Input Output model, or MF-EIO) simulate the relationships between energy flows and different economic activities, on the basis of the energy into an industry (its direct energy inputs and energy embodied in intermediate inputs into it) equalling the energy output of the industry.	Can represent different energy vectors (oil, gas, electricity) and different industries (Services, Materials, FInal demand), to assess a variety of issues including total energy demand, conversion of primary to final energy, energy costs of goods and services	Not specified for MF-EIO, but could in theory be for future time horizons with appropriate data and assumptions	Not specified for MF-EIO, but in principle any scale can be built / specified	Partial equilibrium but can be made into general equilibrium	Ratio	Not explicitly, though could be implicit through e.g. changing final energy demands	In general shocks are not outcomes of this model - could be specified as inputs, to simulate implications of shocks on model outputs.	Could be linked to emissions, other pollutants, as with environmental input-output models	As a model representing all major sectors, links between sectors are endogenously captured (to the level of sectoral granularity of the model).	No clear method for capturing feedbacks endogenously.	The multi-factor energy input–output model - ScienceDirect
Computer systems models (general equilibrium)	AIM-CGE	Computational General Equilibrium Models (CGEs) are macro-economic models built around input-output matrices. They can estimate the interdependencies between sectors, using a concept of equilibirum of supply and demand at endogenously-determined prices, whereby an economy is supposed to grow at its potential path through time.	AIM/CGE is bulit around a representation of agricultural, energy supply and production sectors, including industrial manufacturing, business services, transport and communications.	To 2100, in single year timesteps	Any scale can be built / specified	General equilibrium whereby all markets and sectors balance supply and demand at commodity and output price levels determined by model dynamics.	Ratio (though some could be interval, since all prices are relative, rather than absolute)	Some social aspects are caputred within elasticities of demand of goods and services. Political features could be simulated but are not captured as standard (e.g. political economy, vested interests).	In general shcoks are not outcomes of this model - could be specified as inputs, to simulate implications of shocks on model outputs.	Links to emissions, other pollutants, air pollution, land use, water use, and other sustainability metrics	As a model representing all major sectors, links between sectors are endogenously captured (to the level of sectoral granularity of the model).	The main feedbacks simulated are through economic demand / supply effects to the macro-economy.	https://www.iamcdocumentation.eu/index.php/Temporal_dimension_-_AIM-Hub
Computer system models (System dynamics)	World3	Model conisting of feedback loops between sectors, so that the increase or decrease in one sector causes an (often time-delayed) increase or decrease in another sector, which can then feed back to the initial sector, or to other setors. This can lead ot all kinds of emergent, non-equilibrium dynamic processes which are not able to be simulated in other computer system models, such as general and …	World3 simulates the dynamics of population and capital growth (including industrial, agricultural and service capital), and the dynamics of use of natural resources such as non-renewable resources (material and energy resources), total arable land, land fertility and persistent pollution (which shows how human activity leads to harmful quantity of pollutants to accumulate in the environment).	World3 runs to 2100	Global	No solution as such - just a simulation that can be run forward through time, though relationships between changes in variables in different sectors have to be specified (through e.g. empirical determination) - as with other models.	Ratio	Not explicitly, but could be simulated implicitly e.g. through changing demand from one sector	Not typically, although new forms such as dynamic stochastic general equilibrium (DSGE) have expicitly been developed to simulate shocks.	Yes - multi-sectoral links dpending on causal loops that have been specified	Yes - multi-sectoral links dpending on causal loops that have been specified	Specifically desinged to capture feedbacks to and from, and back to, sectors such as food systems	CFP3-06_Full_Paper.pdf (fao.org)
Expert elicitations / Superforecasts / foresight workshops		Structured elicitations, forecasts and foresight exercises can elicit (often quantified) views from experts and generalist forecasters on the likelihood of different outcomes, including disruptions, catastrophes, including for energy systems and technologies.	Superforecaster exercises have recently been used to explore likelihoods of catastrophes or extinction from different sectors, including climate change, nuclear war, AI, biorisk. The Tetlock Lab's "Forecasting Existential Risks" Tournament discusses disruptions to energy technology cost reductions, for example a slowdown in solar PV costs as a result of geo-political tensions interferring with su…	As far as 2100 (e.g. Tetlock Labs exercise)	Have been done at global scale, national scale	N/a	Mixture of ratio, interval, nominal, ordinal could be appropriate	In theory, yes, if specified within the protocol	In theory, yes, if specified within the protocol	Links to other sectors have been explored via e.g. impact of ;ow-carbon energy deployment on emisisons and climate change targets.	Links from other sectors have been explored via e.g. impact of energy demand from growth in artifical intelligence / arritfical general intelligence, energy suppyl disruptions from geo-political tensions and conflict.	No detailed feedbacks / cascades explored in the examples given, though could be done in principle.	(Karger et al, 2023) https://static1.squarespace.com/static/635693acf15a3e2a14a56a4a/t/64f0a7838ccbf43b6b5ee40c/1693493128111/XPT.pdf; (Jones et al., 2023) https://www.mdpi.com/2071-1050/15/20/14783; (Bows-Larkin et al., 2012) https://pure.manchester.ac.uk/ws/portalfiles/portal/36405466/FULL_TEXT.PDF

## Sheet: Food systems
Approach type	Specific example	Description	Sectors covered	Time Horizon	Scale / Geography	Solution type	Level of data required	Links to socio-political factors	Representation of non-linearities / shocks	Links to other sectors	Links from other sectors	Feedbacks?	Literature web link (s)
Computer systems model (land / ag)	MAgPIE	Model of Agricultural Production and its Impact on the Environment (MAgPIE) - used to assess the competition for land and water and the associated consequences for sustainable development under future scenarios of rising food, energy and material demand as well as production, climate change impacts and greenhouse gas mitigation and different land related policies.	Available land types in MAgPIE are cropland, pasture area, forest, other land (including non-forest natural vegetation, abandoned agricultural land and deserts) and settlements. The cropland covers cultivation of different crop types (e.g. temperate and tropical cereals, maize, rice, oilseeds, roots), both rainfed and irrigated systems, and two 2nd generation bioenergy crop types (grassy and wood…	To 2050	Global, multi-region	Partial equilibrium	Ratio	Policies can be represented to some extent (e.g. regulations, land practices)	In general shocks are not outcomes of this model - could be specified as inputs, to simulate implications of shocks on model outputs.	Outputs include crop prices, GHG emissions, CO2 sinks, nitrogen emissions	Food demand is derived based on population growth (09_drivers) and dietary transitions, accounting for changes in intake and food waste, the shift in the share of animal calories, processed products, fruits and vegetables as well as staples	Geographically explicit data on biophysical conditions are provided by the Lund-Potsdam-Jena managed land model (LPJmL). Based on the strong interaction with LPJmL, MAgPIE can also help to assess the consequences of climate change and increased CO2 in the atmosphere on the land-use sector.	https://rse.pik-potsdam.de/doc/magpie/4.0/#:~:text=The%20Model%20of%20Agricultural%20Production%20and%20its%20Impact,greenhouse%20gas%20mitigation%20and%20different%20land%20related%20policies.
Computer systems model (integrated assessment)	GCAM	GCAM is an integrated assessment model of energy, land, agricultural and climate systems. It can be used to examine, for example, how changes in population, income, or technology cost might alter crop production, energy demand, and water withdrawals, or how changes in one region’s demand for energy affect energy, water, and land in other regions.	Energy sectors (primary energy supply such as fossil fuel extraction and refining, secondary energy conversion such as electricity production, and energy demand such as transport, industry, agriculture, buildings), as well as land use sectors.	To 2100	Global, multi-region	Partial equilibrium	Ratio	Policies can be represented to some extent (e.g. regulations, land practices)	In general shocks are not outcomes of this model - could be specified as inputs, to simulate implications of shocks on model outputs.	Outputs include crop yields and prices, GHG emissions, CO2 sinks, ozone emissions, water withdrawals, carbon prices, technology deployment	Takes "storylines" on socio-economic development, including macro-economic growth and population growth, as well as input technology costs, energy demand, climate policy, into account when solving for lowest-cost pathways to given climate and energy targets.	Has been used to study feedbacks in energy and land systems such as land use implications of cultivating bioenergy for climate mitigation, and impact on crop prices.	GCAM: Global Change Analysis Model | Global Change Intersectoral Modeling System (pnnl.gov)
Computer systems model (I-O)		Input-output models covering food systems track the inputs into these systems, such as demand for food of different types to satisfy dietary requirements. This then drives demand for land, fertilizer, water withdrawals, farm labour, agricultural equipment, and other inputs. They then measure outputs, such as the pollutant emissions from food production, including directly and also indirectly (e.g…	Different types of food sectors (plantations, livestock pastures, fisheries, etc) can be covered - several tens of categories are available (e.g. differentiating between vegetable farming and fruit and nut tree farming, or between meat and poultry and egg farming and production).	Tend to be used statically, but can form the basis of dynamic futures modelling when part of a macro-economic (e.g. CGE) model	Any scale can be built / specified	Partial equilibrium but can be made into general equilibrium	Ratio	Not explicitly, but could be simulated implicitly e.g. through changing demand from one sector	In general shocks are not outcomes of this model - could be specified as inputs, to simulate implications of shocks on model outputs.	I-O links can be purely sectoral or can also be combined with environmental factors (E-I-O) models to make them relevant to local environment or global climate sectors.	Require inputs on population and dietary requirements / preferences	The main feedbacks simulated are through economic demand / supply effects to the macro-economy.	Environmental Input-Output (EIO) Models for Food Systems Research: Application and Extensions - ScienceDirect
Computer systems models (general equilibrium)	Common Agricultural Policy Regionalized Impact (CAPRI)	Computational General Equilibrium Models (CGEs) are macro-economic models built around input-output matrices. They can estimate the interdependencies between sectors, using a concept of equilibirum of supply and demand at endogenously-determined prices, whereby an economy is supposed to grow at its potential path through time. The CAPRI model is used for analysis of the EU Common Agricultural Pol…	Covers crops and livestock	Can be designed to forecast out to a variety of time horizons	Any scale can be built / specified	General equilibrium whereby all markets and sectors balance supply and demand at commodity and output price levels determined by model dynamics.	Ratio (though some could be interval, since all prices are relative, rather than absolute)	Not explicitly, but could be simulated implicitly e.g. through changing demand from one sector	Not typically, although new forms such as dynamic stochastic general equilibrium (DSGE) have expicitly been developed to simulate shocks.	Yes, as with I-O models	Require starting balances for input costs and output revenues from every sector to other sectors	The main feedbacks simulated are through economic demand / supply effects to the macro-economy.	CFP3-06_Full_Paper.pdf (fao.org)
Computer system models (System dynamics)	World3	Model conisting of feedback loops between sectors, so that the increase or decrease in one sector causes an (often time-delayed) increase or decrease in another sector, which can then feed back to the initial sector, or to other setors. This can lead ot all kinds of emergent, non-equilibrium dynamic processes which are not able to be simulated in other computer system models, such as general and …	World3 simulates the dynamics of population and capital growth (including industrial, agricultural and service capital), and the dynamics of use of natural resources such as non-renewable resources (material and energy resources), total arable land, land fertility and persistent pollution (which shows how human activity leads to harmful quantity of pollutants to accumulate in the environment).	World3 runs to 2100	Global	No solution as such - just a simulation that can be run forward through time, though relationships between changes in variables in different sectors have to be specified (through e.g. empirical determination) - as with other models.	Ratio	Yes, e.g. through specification of social or political changes driving demand changes	Yes, if specified to represent sufficiently short timescales	Yes - multi-sectoral links dpending on causal loops that have been specified	Yes - multi-sectoral links dpending on causal loops that have been specified	Specifically desinged to capture feedbacks to and from, and back to, sectors such as food systems	CFP3-06_Full_Paper.pdf (fao.org)
Expert elicitations / Superforecasts / foresight workshops		Structured elicitations, forecasts and foresight exercises can elicit (often quantified) views from experts and generalist forecasters on the likelihood of different outcomes, including disruptions, catastrophes, including in food systems.	Superforecaster exercises have recently been used to explore likelihoods of catastrophes or extinction from different sectors, including climate change, nuclear war, AI, biorisk. The Tetlock Lab's "Forecasting Existential Risks" Tournament invokes disruptions to food systems leading to catastrophe or extinction from these threats in a number of places. Other exercises have explored the potential …	As far as 2100 (e.g. Tetlock Labs exercise)	Have been done at global scale, national scale	N/a	Mixture of ratio, interval, nominal, ordinal could be appropriate	In theory, yes, if specified within the protocol	In theory, yes, if specified within the protocol	Links to other sectors have been explored via e.g. impact of food disruption on increased fertilizer production to recover agricultural systems, leading to greater N2O emissions (e.g. Bows-Larkin et al, 2012);	Links from e.g. nuclear war or supervolcano causing sky darkening, lost crop yields, have been explored through the Tetlock superforecasting exercise (Karger et al., 2023)	No detailed feedbacks / cascades explored in the examples given, though could be done.	(Karger et al, 2023) https://static1.squarespace.com/static/635693acf15a3e2a14a56a4a/t/64f0a7838ccbf43b6b5ee40c/1693493128111/XPT.pdf; (Jones et al., 2023) https://www.mdpi.com/2071-1050/15/20/14783; (Bows-Larkin et al., 2012) https://pure.manchester.ac.uk/ws/portalfiles/portal/36405466/FULL_TEXT.PDF
Multi-dimensional poverty trap models	Lade et al., 2017	Conceptual model of how poverty traps occur, and can be alleviated, in rural-agircultural contexts, through consideration of "attractors" to poverty stemming from land (natural capital) degradation, knowledge and cultural degradation (e.g. around how to steward the land sustainably) as well as traditional lack of savings / investment.	Primary focus is agricultural sector and its interaction with cultural capital, physical capital, environmental capital and degradation.	Not specified but could be to any desired time horizon	Most relevant for local, small scales.	Depends on type of model built (e.g. simulation or solution)	Conceptual could be nominal only, but more formal mathematical models could be possible, with ratio data	Inherently accounts for cultural factors, and could incorporate socio-political factors	In theory can describe and quantify points of phase-shifts (from poverty to non-poverty)	Inherently linked via inputs to microeconomy (e.g. personal savings) , environment, culture / knowledge	Linked to environmental and fincancial conditions, as well as knowledge and cultural conditions.	Most links are two way, allowing feedback effects.	https://www.science.org/doi/10.1126/sciadv.1603043
Case studies of impacts in and outside food systems	Food sovereignty hub and pathway case studies	A case study approach of reporting the operation of food systems in particular circumstances, drawing on several factors including economic, political, social, technological, legal etc (a PESTLE framework could be used to formalise this) is helpful in setting out major considerations without reducing them to model parameters.	In theory all sectors could be covered as no level of detail need be lost in the case study accounts. However, there is no formal mathematical structuring or parameterization of variables and factors consequential to food system inputs, operations, outputs.	Case studies are most appropriate to historical or present experience. However, they could be turned into qualitative scenarios	Can be done at any scale (global to local).	N/a	Can be a mixture of ratio to nominal data as no need to integrate in a formal mathematical stucture	Can viably account for these factors.	Inasmuch as descriptive, then can incorporate triggers	Yes - can be very broad-ranging depending on level and focus of case study (e.g. SAFSC et al., 2022) highlight disruptions to food supply from Covid-19, including international food prices, lack of government support, lack of healthcare, lack of jobs,	Yes - can be very broad-ranging depending on level and focus of case study - SAFSC et al., 2022 example highlights impact of impact of food sovereignty on gender equality, education, community relations, as well as nutrition, health, activism.	Yes - can be detailed in the case study approach.	South Africa Food Sovereignty Campaign, Climate Justice Charter Movement, Co-operative and Policy Alternative Centre, 2022
Cross-impact Balances	ScenarioWizard	A method to incorporate qualitative and semi-quantiative knowledge on the influences of variables on each-other, in a "cross-impact matrix". THis allows the idenitifcation of equilibrium states where all influences are internally-consistent, i.e. in balance.	Useful for any sector to allow for "qualitative knowledge about the influence relationships between scenario factors using an algorithmic approach, thus making complexity treatable even if the topic under investigation is described in whole or in substantial parts by qualitative knowledge"	Limited by factors needing to occur at same time scale, but can calculate any sort of future scenario of the system	Can be done at any scale (global to local).	Internally consistent scenarios	Mixture of ratio, interval, nominal, ordinal could be appropriate. Strengths of relationships between factors assessed on integer scale.	Can viably account for these factors.	Incorporates multiple causal interactions and factor interrelations	Yes, has been applied to many other sectors, including: climate change, governance, economics, etc.	Since CIB can include very different kinds of factors and knowledge in the analysis, it is suitable for interdisciplinary and discursive scenario analysis	Takes feedbacks into account to determine consistent scenarios; in succession analyses, can examine fluctuating variables that aren't consistent with a particular state for cyclical feedbacks	https://cross-impact.de/ressourcen/cib_weimer-jehle_2006.pdf
Identification of risk cascades impacting food security	Health of UK citizens impacted as a consequence of food insecurity	Participatory systems mapping using diverse experts to identify pathways ('risk cascades) for how various socioecological drivers impact food security. PESTLE categories were used to explore how risks cascade through political, economic, social, technological, legal/regulatory and environmental domains. Following this, 'watchpoints' were identified which were datasets/evidence which can be used t…	PESTLE categories were used to explore how food security risks cascade through political, economic, social, technological, legal/regulatory and environmental domains	2-5 years	UK focus in terms of impacts though risks cascades are international	Interventions for multiple actors from government, private sector to civil society	Initially no data through expert brainstorming. After developing risks cascades each link is then supported with evidence statements including evidence synthesis.	Included	Non-linearities can be captured in conceptual models. Some feedback cycles emerge but not considered in detail due to shorter timeframe of 2-5 years in this pilot study	Case study was on food secuity through risks span multiple (PESTLE) domains. A similar methodology was used for case studies on biosecurity and air quality	Case study was on food secuity through risks span multiple (PESTLE) domains. A similar methodology was used for case studies on biosecurity and air quality	Non-linearities can be captured in conceptual models. Some feedback cycles emerge but not considered in detail due to shorter timeframe of 2-5 years in this pilot study	Full rationale, metholodogy with links to PSM maps can be found in this report: https://www.sysrisk.org.uk/resources/
Agent based models	Dawe Global Security Model	Model of how food insecurity leads to international food price rises and how this, coupled with national political frgility and international trade in food, can lead to food riots	213 countries comprise the agents being simulated, with main focus of analysis being the international global food supply system	Any horizon possible. The Dawe model was used to forecast the year 2017 based on input data derived from datasets for the 2005-2013 period.	Local to global, as demonstrated by the Dawe model	The model is run as a simulation where each country produces, uses its stocks and imports in order to meet its food requirements, the latter being its consumption plus stock replenishment needs. Through simulation of international trade and global production and consumption, this establishes global food prices, which then are linked to a likelihood of food riots occurring in different countries.	Ratio	Link between food prices and likelihood of riots is specified in the model, based on empirical analysis of past prices and riots.	ABMs like this can specifically assess the potential for shocks in food systems	The main link from this model is to national socio-political factors as embodied in food riots	The model has been specifically set up to be able to simulate the impacts of climate change on food production and consequent food price shocks and their knowck-on effects	Possibel to incorporate, but feedbacks bwetween food riots, prices and further ritos have not been studied in the Dawe model as described here.	Global food security and food riots – an agent-based modelling approach | Food Security (springer.com)
Trade netwrok modelling	Shock propagation modelling	Model of the impact of agricultural production shock in Ukraine, and subsequent impacts on 192 countries, capturuiing impacts through 3 channels: the loss of production of a crop in Ukraine, meaning less available exports; the loss of production of a food product (e.g. poultry) depending on that crop, within Ukraine itself; the loss of another product in another country depending on that crop.	All major food product sectors (grain and other food product types)	Any horizon is possible, for example the model as presented here has 10 time steps calibrated to a 2013 year of starting data.	Global, multi-country	Essentially a partial equilibirum, once all shocks have fed through the available trade and production channels	Ratio	Implicit through simulation of socio-political shocks, in this case the Russia invasion of Ukraine.	Explicit purpose of model	Not as presented.	Implicit through simulating shocks resulting from socio-political factors	In general a one-way propagation exploration, so feedbacks not explored.	https://www.nature.com/articles/s43016-023-00771-4
